# Supplementary material for: Hierarchical structure in the world’s largest high-speed rail network
Source: PLoS One. 2019 Feb 13;14(2):e0211052. doi: 10.1371/journal.pone.0211052 (PMC6374009; doi:10.1371/journal.pone.0211052)
Supplement: S1 File — The data file can be opened by the open software Gephi and any text editor such as Notepad. (NET) [file pone.0211052.s001.net]

*Vertices	704
1	anda
2	ande
3	anlu
4	anqing
5	antingbei
6	antuxi
7	anyangdong
8	anshanxi
9	aojiang
10	badong
11	bayuquan
12	bazhouxi
13	baigou
14	baimajing
15	baiyangdian
16	baise
17	baiyi
18	bengbunan
19	baotou
20	baotoudong
21	baohuashan
22	baojinan
23	baoding
24	baodingdong
25	beidaihe
26	beihai
27	beijiao
28	beijing
29	beijingnan
30	beijingxi
31	beijingzi
32	benxi
33	benxixincheng
34	bijiang
35	bishan
36	binyang
37	binhai
38	binhaibei
39	boao
40	cangnan
41	cangxi
42	cangzhou
43	cangzhouxi
44	changle
45	changtuxi
46	changping
47	changpingdong
48	changzhou
49	changzhoubei
50	chaohudong
51	chaoshan
52	chaoyang
53	chenzhouxi
54	chengdu
55	chengdudong
56	chengdunan
57	chengzitan
58	chizhou
59	chibibei
60	chuzhou
61	congjiang
62	dalatexi
63	dazhou
64	dagushan
65	dali
66	dalian
67	dalianbei
68	daqingdong
69	daqingxi
70	datongxi
71	dawang
72	dayebei
73	dayingdong
74	dazunan
75	dandong
76	dandongxi
77	dantu
78	danyang
79	danyangbei
80	dangtudong
81	dean
82	dehuixi
83	deqing
84	dexing
85	deyang
86	dezhou
87	dezhoudong
88	dengshahe
89	dinghudong
90	dinghushan
91	dingyuan
92	dingzhoudong
93	dongandong
94	dongdaihe
95	dongfang
96	donggangbei
97	dongguan
98	dongsheng
99	dongshengxi
100	dujiangyan
101	duyundong
102	duanzhou
103	dunhua
104	emeishan
105	eerduosi
106	ezhou
107	ezhoudong
108	enshi
109	fanchangxi
110	fangchenggangbei
111	feidong
112	fengdu
113	fengchengdong
114	fenghuangjichang
115	fenghua
116	fuyubei
117	fulingbei
118	fuan
119	fuding
120	fuqing
121	fushanzhen
122	futian
123	fuzhou
124	fuzhounan
125	fushun
126	fushunbei
127	fuzhou
128	fuzhoudong
129	fuxiandong
130	gaizhouxi
131	ganzhou
132	gaoan
133	gaobeidiandong
134	gaomi
135	gaotainan
136	gaoyixi
137	gediannan
138	gongzhulingnan
139	gongcheng
140	gongyinan
141	gongqingcheng
142	gutianbei
143	gutianhuizhi
144	guzhen
145	gucheng
146	guanzhaishan
147	guangmingcheng
148	guangannan
149	guanghanbei
150	guangning
151	guangningsi
152	guangyuan
153	guangzhou
154	guangzhoubei
155	guangzhoudong
156	guangzhounan
157	guidingbei
158	guidingxian
159	guigang
160	guiyang
161	guiyangbei
162	guilin
163	guilinbei
164	guilinxi
165	guiping
166	haerbin
167	haerbinbei
168	haerbinxi
169	hami
170	haianxian
171	haichengxi
172	haidongxi
173	haikou
174	haikoudong
175	hainingxi
176	haiyangbei
177	handandong
178	hanjiang
179	hanchuan
180	hankou
181	hangzhou
182	hangzhoudong
183	hechuan
184	hefei
185	hefeibeicheng
186	hefeinan
187	hepu
188	heshengqiaodong
189	hezhou
190	hebidong
191	henggouqiaodong
192	hengshanxi
193	hengyangdong
194	honganxi
195	hongguangzhen
196	hongtongxi
197	houmaxi
198	houmen
199	huhehaote
200	huhehaotedong
201	huludaobei
202	huzhou
203	humen
204	huahu
205	huaqiao
206	huashannan
207	huayuankou
208	huarongdong
209	huarongnan
210	huashanbei
211	huaihuanan
212	huaiji
213	huainandong
214	huanggang
215	huanggangdong
216	huanggangxi
217	huanghejingqu
218	huanglingnan
219	huangliu
220	huangshanbei
221	huangshi
222	huangshibei
223	hunchun
224	huian
225	huidong
226	huihuan
227	huishan
228	huizhounan
229	huozhoudong
230	jilin
231	jimobei
232	jiningnan
233	jinan
234	jinandong
235	jinanxi
236	jixibei
237	jiashannan
238	jiaxingnan
239	jiayuguannan
240	jianfeng
241	jianyangnan
242	jianningxianbei
243	jianouxi
244	jianshi
245	jiangdu
246	jiangmen
247	jiangning
248	jiangningxi
249	jiangshan
250	jiangyou
251	jiangle
252	jiangyan
253	jiaozhoubei
254	jiaohexi
255	jiaozuo
256	jiaomei
257	jiexiudong
258	jinhua
259	jinhuanan
260	jinshanbei
261	jinzhai
262	jinzhou
263	jinzhounan
264	jinxiannan
265	jinjiang
266	jinzhong
267	jinyunxi
268	jingxian
269	jingzhou
270	jingde
271	jiujiang
272	jiutainan
273	jiuquannan
274	jurongxi
275	junliangchengbei
276	kaifeng
277	kaiyang
278	kaiyuanxi
279	kailinan
280	kuitan
281	kunshannan
282	laibinbei
283	laixibei
284	laiyang
285	lanzhou
286	lanzhouxi
287	lanzhouxinqu
288	langzhong
289	langfang
290	laochengzhen
291	ledong
292	ledunan
293	yueqing
294	leshan
295	leiyangxi
296	liduigongyuan
297	lishizhai
298	lilingdong
299	lishui
300	lichuan
301	lilinbei
302	lishui
303	liyang
304	lianjiang
305	liaoyang
306	liaozhong
307	linfenxi
308	lingaonan
309	linhai
310	linzenan
311	lingbaoxi
312	lingshidong
313	lingshui
314	liuyuannan
315	liuzhou
316	luan
317	longdongbao
318	longfeng
319	longjia
320	longlibei
321	longshanzhen
322	longyan
323	longyou
324	longandong
325	longchangbei
326	loudinan
327	lushan
328	lufeng
329	luzhaibei
330	luanhe
331	luanxian
332	luojiangdong
333	luoyuan
334	luowansanjiang
335	luoyanglongmen
336	luohexi
337	lvboyuan
338	machengbei
339	maanshandong
340	meishandong
341	meilan
342	menyuan
343	mengzhuang
344	miluodong
345	mianyang
346	mianchinan
347	miaoshan
348	minhenan
349	minle
350	minqingbei
351	minggangdong
352	mingzhu
353	muping
354	nanbu
355	nancao
356	nanchang
357	nanchangxi
358	nancheng
359	nanchong
360	nanchongbei
361	nanfenbei
362	nanfeng
363	nanhudong
364	nanjiang
365	nanjiangkou
366	nanjing
367	nanjingnan
368	nanjing
369	nanlang
370	nanling
371	nanning
372	nanningdong
373	nanningxi
374	nanpingbei
375	nantong
376	nantou
377	nanxiangbei
378	nanyangzhai
379	neijiangbei
380	ningbo
381	ningde
382	ninghai
383	panjin
384	panjinbei
385	pengshanbei
386	pengzhou
387	pengan
388	pikou
389	pixian
390	pixianxi
391	piaoertun
392	pingguo
393	#N/A
395	pingxiangbei
396	putian
397	puchengdong
398	puan
399	puning
400	puwan
401	qishuyan
402	qiqihaer
403	qiqihaernan
404	qidong
405	qixiandong
406	qiyang
407	qishan
408	qiziwan
409	qianshan
410	qianjiang
411	qinzhoudong
412	qinhuangdao
413	qingbaijiangdong
414	qingchengshan
415	qingdao
416	qingdaobei
417	qingdui
418	qinglian
419	qingshen
420	qingtian
421	qingzhoushi
422	qingshuibei
423	qingyuan
424	qingsheng
425	qionghai
426	quzhou
427	qufudong
428	quanjiao
429	quanzhounan
430	quanzhou
431	raoping
432	rongchangbei
433	rongcheng
434	ronggui
435	rongjiang
436	rugao
437	ruian
438	ruichang
439	ruijin
440	salaqi
441	sanduxian
442	sanjiangnan
443	sanmenxianan
444	sanmenxian
445	sanmingbei
446	sanshuibei
447	sanshuinan
448	sansui
449	sanya
450	xiamen
451	xiamenbei
452	shanhaiguan
453	shanpodong
454	shanwei
455	shanshanbei
456	shangqiu
457	shanghai
458	shanghaihongqiao
459	shanghaixi
460	shangrao
461	shangyubei
462	shaoguan
463	shaoshannan
464	shaodong
465	shaoyang
466	shaoyangbei
467	shaoxingbei
468	shenfang
469	shenzhen
470	shenzhenbei
471	shenzhenpingshan
472	shenzhou
473	shenyang
474	shenyangbei
475	shenyangnan
476	shengfang
477	shishan
478	shishanbei
479	shiyan
480	shijiazhuang
481	shizhuxian
482	shuangchengbei
483	shuangfengbei
484	shuangliujichang
485	shuangliuxi
486	shuijiahu
487	shunde
488	shundexueyuan
489	sihui
490	sipingdong
491	songjiangnan
492	songchenglu
493	suzhou
494	suzhoubei
495	suzhouxinqu
496	suzhouyuanqu
497	suizhongbei
498	suizhou
499	suining
500	taian
501	taizhou
502	taiguxi
503	taimushan
504	taiyuannan
505	taian
506	taikang
507	taining
508	taizhou
509	tangxunhu
510	tangjiawan
511	tangshan
512	tangshanbei
513	tanggu
514	taocunbei
515	tengzhoudong
516	tengxian
517	tianjin
518	tianjinnan
519	tianjinxi
520	tianmennan
521	tiandongbei
522	tianyang
523	tielingxi
524	tongyuanpuxi
525	tongxiang
526	tongling
527	tonglingbei
528	tongrennan
529	tongnan
530	tumenbei
531	tuditangdong
532	tuxi
533	tuha
534	tulufanbei
535	wafangdianxi
536	wawushan
537	wanning
538	weihai
539	weihaibei
540	weifang
541	weinanbei
542	wenling
543	wenzhounan
544	wenchang
545	wendengdong
546	wenxixi
547	wulongquannan
548	wulumuqinan
549	wuwei
550	wuxi
551	wuxidong
552	wuxixinqu
553	wuhu
554	wuzhounan
555	wufushan
556	wulongbeidong
557	wuchang
558	wuhan
559	wuqing
560	wusheng
561	wuyishanbei
562	wuyishandong
563	wuyibei
564	wuzhi
565	wuyuan
566	xianbei
567	xihudong
568	xining
569	xipu
570	xipudong
571	shexianbei
572	xiapu
573	xianlin
574	xiantaoxi
575	xianyou
576	xianningbei
577	xianningdong
578	xianningnan
579	xianyangqindu
580	xiangtanbei
581	xiangfenxi
582	xiangyang
583	xiangyangdong
584	xiaojinkou
585	xiaolan
586	xiaoganbei
587	xindudong
588	xinhuanan
589	xinhuangxi
590	xinhui
591	xinjin
592	xinjinnan
593	xinxiangdong
594	xinyubei
595	xinzhengjichang
596	xinyangdong
597	xingtaidong
598	xinganbei
599	xingshutun
600	xiuwuxi
601	suzhoudong
602	xushui
603	xuzhou
604	xuzhoudong
605	xuchangdong
606	xupunan
607	yazhou
608	yalongwan
609	yantai
610	yantainan
611	yanan
612	yanjixi
613	yandangshan
614	yangzhou
615	yangchenghu
616	yangquanbei
617	yangshuo
618	yangxin
619	yanglingnan
620	yichangdong
621	yichun
622	yixing
623	yijiang
624	yiyang
625	yiwu
626	yinping
627	yintan
628	yingdexi
629	yingtanbei
630	yingbinlu
631	yingkoudong
632	yingshan
633	yongchuandong
634	yongfunan
635	yongjibei
636	yongjia
637	yongkangnan
638	yongtai
639	yongxiu
640	yongzhou
641	youxi
642	yudu
643	yujiapu
644	yuhang
645	yuyaobei
646	yumen
647	yushannan
648	yunan
649	yuechi
650	yueyangdong
651	yundonghai
652	yunfudong
653	yunmeng
654	yunshan
655	yunxiao
656	yunchengbei
657	zaoyang
658	zaozhuang
659	zhangyexi
660	zhangqiu
661	zhangpu
662	zhangzhou
663	zhangmutou
664	zhangmutoudong
665	changchun
666	changchunxi
667	changlinhe
668	changshanan
669	changshoubei
670	changtingnan
671	changxing
672	zhaoan
673	zhaodong
674	zhaoqing
675	zhaoqingdong
676	zhenjiang
677	zhenjiangnan
678	zhengding
679	zhengdingjichang
680	zhengzhou
681	zhengzhoudong
682	zhengzhouxi
683	zhijiangbei
684	zhijiang
685	zhifangdong
686	zhongchuanjichang
687	zhongshan
688	zhongshanbei
689	zhongshanxi
690	zhongkai
691	chongqingbei
692	zhuhai
693	zhuhaibei
694	zhuzhouxi
695	zhuji
696	zhumadianxi
697	zhuanghebei
698	zhuangqiao
699	zhuozhoudong
700	zhuozidong
701	ziyangbei
702	zizhongbei
703	zibo
704	zuoling
*Edges
1	28	1
1	68	15
1	69	16
1	116	2
1	166	23
1	167	8
1	168	9
1	263	1
1	402	7
1	403	16
1	412	1
1	452	1
1	473	1
1	474	2
1	482	1
1	523	1
1	666	2
1	673	12
2	54	3
2	100	6
2	195	3
2	389	3
2	390	4
2	414	5
2	569	7
2	570	1
3	180	4
3	498	5
3	557	1
3	582	4
3	657	4
4	18	2
4	29	2
4	48	20
4	50	15
4	58	53
4	78	11
4	80	10
4	87	1
4	109	11
4	182	2
4	186	22
4	213	2
4	235	2
4	237	2
4	238	2
4	248	8
4	259	2
4	281	12
4	299	2
4	339	32
4	367	34
4	401	2
4	420	2
4	427	1
4	457	12
4	458	10
4	459	2
4	493	20
4	496	2
4	518	1
4	526	55
4	527	18
4	543	2
4	549	8
4	550	20
4	552	3
4	553	34
4	563	2
4	604	2
4	615	3
4	623	6
4	625	2
4	667	1
4	676	17
5	4	1
5	48	5
5	58	1
5	78	5
5	186	1
5	281	2
5	339	1
5	366	6
5	367	2
5	401	2
5	457	8
5	493	9
5	526	1
5	550	7
5	552	2
5	553	1
5	615	1
5	676	6
6	25	2
6	28	2
6	32	2
6	67	2
6	69	2
6	75	2
6	82	3
6	87	2
6	103	21
6	113	2
6	116	3
6	166	2
6	168	4
6	171	1
6	223	10
6	230	23
6	235	2
6	254	14
6	278	2
6	305	1
6	384	1
6	402	2
6	403	1
6	412	2
6	452	4
6	473	2
6	474	8
6	475	1
6	490	7
6	511	2
6	519	2
6	523	4
6	530	9
6	612	21
6	631	2
6	665	24
6	666	4
6	673	2
7	12	9
7	13	6
7	15	5
7	22	1
7	24	49
7	25	2
7	30	69
7	36	2
7	37	3
7	43	2
7	53	4
7	55	2
7	59	3
7	67	2
7	87	1
7	92	13
7	93	3
7	108	4
7	116	1
7	117	2
7	132	2
7	133	13
7	136	12
7	156	8
7	161	2
7	162	5
7	168	1
7	177	40
7	180	9
7	183	2
7	190	31
7	192	3
7	193	7
7	201	2
7	210	5
7	211	2
7	235	2
7	244	2
7	263	4
7	269	5
7	275	1
7	282	2
7	298	2
7	300	2
7	311	1
7	315	5
7	329	2
7	330	2
7	335	10
7	336	23
7	346	1
7	351	4
7	357	2
7	371	3
7	372	2
7	384	2
7	395	2
7	404	5
7	406	2
7	410	3
7	412	6
7	423	3
7	429	5
7	443	4
7	448	1
7	452	3
7	462	6
7	470	4
7	474	2
7	476	7
7	480	85
7	481	3
7	490	1
7	504	2
7	511	8
7	517	3
7	519	12
7	520	4
7	523	1
7	541	7
7	558	32
7	566	13
7	574	1
7	576	7
7	579	1
7	580	2
7	586	6
7	588	1
7	593	43
7	594	1
7	596	35
7	597	42
7	598	4
7	605	21
7	616	2
7	619	1
7	620	5
7	621	2
7	631	2
7	634	3
7	640	5
7	650	11
7	666	1
7	668	18
7	679	5
7	680	9
7	681	79
7	684	2
7	691	4
7	694	4
7	696	20
7	699	13
8	6	1
8	11	22
8	13	2
8	28	2
8	29	2
8	32	4
8	37	1
8	43	1
8	45	8
8	49	2
8	60	1
8	66	20
8	67	38
8	75	4
8	79	2
8	82	11
8	91	1
8	92	1
8	103	2
8	113	2
8	116	4
8	126	2
8	130	18
8	136	1
8	138	10
8	168	21
8	171	24
8	190	1
8	201	6
8	223	2
8	230	9
8	235	2
8	254	2
8	263	5
8	278	7
8	305	33
8	330	1
8	331	2
8	336	2
8	367	2
8	383	11
8	400	10
8	412	8
8	452	6
8	458	2
8	473	46
8	474	27
8	475	8
8	480	2
8	482	7
8	490	23
8	494	1
8	505	2
8	511	7
8	515	1
8	517	4
8	519	7
8	523	15
8	524	4
8	530	2
8	535	8
8	556	2
8	558	2
8	593	2
8	596	2
8	597	1
8	604	2
8	612	2
8	631	25
8	665	16
8	666	27
8	681	2
8	696	2
9	5	1
9	29	2
9	40	27
9	48	6
9	51	7
9	52	4
9	78	5
9	83	2
9	87	2
9	118	8
9	119	10
9	120	6
9	123	1
9	124	26
9	131	4
9	143	3
9	146	2
9	175	9
9	178	7
9	182	38
9	184	1
9	185	1
9	186	2
9	202	3
9	213	1
9	225	2
9	227	2
9	228	7
9	235	2
9	237	10
9	238	24
9	259	4
9	260	3
9	265	4
9	267	8
9	280	3
9	281	4
9	289	1
9	293	7
9	299	9
9	302	2
9	303	3
9	304	6
9	309	10
9	316	1
9	322	4
9	328	4
9	333	7
9	366	3
9	367	8
9	368	2
9	380	33
9	381	15
9	382	8
9	396	24
9	399	3
9	420	8
9	428	2
9	430	21
9	431	2
9	437	21
9	439	3
9	444	12
9	451	24
9	458	27
9	461	16
9	467	28
9	470	7
9	491	11
9	493	6
9	496	2
9	501	20
9	503	3
9	505	2
9	515	2
9	518	2
9	525	8
9	542	20
9	543	44
9	550	6
9	563	6
9	572	12
9	604	2
9	613	10
9	622	4
9	625	9
9	636	8
9	637	7
9	642	3
9	644	8
9	645	20
9	661	3
9	662	6
9	670	2
9	672	1
9	676	5
9	695	4
9	698	2
10	112	1
10	180	1
10	269	4
10	410	3
10	481	2
10	520	2
10	558	1
10	574	2
10	620	2
10	669	2
11	6	1
11	7	1
11	12	1
11	13	1
11	24	1
11	28	6
11	38	1
11	43	3
11	45	4
11	66	15
11	67	39
11	82	6
11	87	1
11	103	3
11	116	3
11	126	2
11	130	15
11	138	4
11	168	11
11	171	9
11	177	1
11	190	1
11	201	6
11	223	3
11	230	8
11	235	3
11	254	3
11	263	5
11	275	2
11	278	4
11	305	15
11	331	2
11	383	15
11	384	1
11	400	12
11	412	9
11	452	11
11	473	28
11	474	16
11	475	2
11	480	1
11	482	2
11	490	15
11	497	2
11	511	4
11	512	4
11	517	3
11	519	4
11	523	12
11	530	3
11	535	7
11	597	1
11	612	3
11	631	32
11	665	11
11	666	16
11	681	1
12	13	20
12	15	15
12	24	27
12	25	6
12	37	7
12	38	4
12	43	1
12	87	1
12	92	6
12	116	2
12	136	5
12	168	2
12	177	15
12	190	8
12	201	3
12	235	1
12	263	5
12	275	5
12	306	1
12	330	7
12	336	4
12	384	2
12	412	15
12	452	3
12	473	2
12	474	3
12	476	18
12	480	29
12	490	2
12	497	1
12	500	1
12	504	4
12	511	17
12	517	9
12	519	29
12	523	2
12	558	5
12	593	5
12	596	5
12	597	11
12	605	4
12	666	2
12	679	7
12	681	12
13	15	12
13	23	2
13	24	25
13	25	7
13	37	10
13	38	3
13	43	2
13	87	1
13	92	6
13	116	1
13	136	4
13	168	2
13	177	13
13	190	9
13	201	4
13	235	2
13	263	5
13	275	4
13	305	2
13	306	1
13	330	8
13	336	3
13	344	1
13	383	3
13	384	2
13	412	17
13	452	4
13	473	4
13	474	2
13	476	19
13	480	28
13	490	1
13	497	1
13	504	4
13	511	18
13	517	10
13	519	28
13	523	2
13	558	4
13	576	1
13	593	8
13	596	4
13	597	11
13	602	2
13	605	3
13	616	2
13	650	1
13	666	2
13	668	1
13	678	2
13	679	3
13	681	12
13	696	3
14	39	2
14	95	18
14	114	8
14	121	3
14	174	15
14	173	7
14	219	14
14	240	9
14	290	7
14	291	18
14	308	9
14	313	8
14	341	10
14	408	8
14	425	8
14	449	25
14	472	2
14	537	9
14	544	10
14	607	10
14	608	4
14	627	5
15	8	1
15	23	2
15	24	20
15	25	2
15	37	4
15	38	3
15	43	1
15	67	1
15	87	1
15	92	6
15	136	3
15	177	13
15	201	6
15	235	1
15	263	5
15	275	2
15	305	1
15	330	5
15	336	5
15	383	1
15	384	1
15	412	14
15	452	6
15	473	1
15	476	10
15	480	24
15	500	1
15	511	13
15	517	8
15	519	24
15	558	6
15	593	6
15	596	6
15	597	9
15	602	2
15	605	5
15	631	1
15	678	2
15	679	5
15	681	10
16	26	2
16	36	3
16	156	4
16	159	5
16	162	2
16	165	2
16	282	2
16	315	2
16	324	9
16	329	1
16	371	16
16	372	16
16	373	4
16	392	15
16	393	2
16	411	2
16	521	6
16	522	11
16	554	5
16	648	2
16	652	3
16	675	4
17	161	7
17	277	7
17	334	5
17	364	7
18	8	1
18	29	45
18	43	17
18	44	1
18	49	22
18	50	19
18	53	4
18	58	2
18	60	22
18	79	5
18	83	8
18	84	7
18	87	28
18	91	10
18	93	1
18	108	1
18	117	1
18	120	3
18	123	14
18	134	5
18	142	6
18	156	4
18	157	1
18	161	2
18	162	2
18	171	1
18	175	1
18	178	2
18	179	1
18	180	1
18	182	19
18	184	17
18	186	37
18	193	5
18	194	7
18	202	11
18	211	2
18	213	32
18	220	26
18	224	1
18	231	4
18	233	14
18	235	72
18	236	10
18	238	4
18	243	8
18	249	2
18	258	5
18	260	1
18	261	4
18	263	5
18	265	4
18	268	11
18	269	1
18	270	9
18	276	3
18	281	23
18	282	1
18	284	4
18	289	11
18	302	5
18	303	6
18	305	1
18	315	2
18	316	15
18	326	2
18	338	8
18	344	1
18	350	2
18	353	3
18	357	5
18	367	68
18	370	13
18	372	2
18	374	9
18	380	10
18	383	1
18	396	5
18	406	1
18	410	1
18	412	5
18	416	2
18	421	3
18	426	4
18	427	39
18	429	2
18	430	6
18	433	3
18	444	2
18	448	1
18	452	3
18	456	3
18	457	9
18	458	37
18	460	19
18	461	1
18	462	2
18	463	1
18	466	1
18	467	10
18	468	1
18	470	2
18	473	2
18	474	5
18	481	1
18	486	18
18	494	24
18	501	5
18	505	42
18	511	5
18	515	20
18	517	6
18	518	23
18	519	9
18	525	3
18	526	2
18	527	23
18	538	3
18	540	13
18	542	4
18	543	5
18	545	2
18	549	16
18	551	27
18	555	1
18	558	13
18	561	7
18	562	9
18	565	13
18	571	12
18	575	3
18	576	9
18	589	1
18	601	35
18	603	3
18	604	92
18	610	3
18	613	1
18	620	1
18	622	12
18	625	4
18	629	5
18	640	2
18	644	1
18	645	6
18	650	7
18	658	31
18	660	2
18	667	3
18	668	9
18	671	5
18	677	12
18	680	3
18	691	1
18	695	3
18	703	13
19	20	22
19	62	2
19	99	4
19	105	4
19	199	24
19	200	24
19	232	6
19	440	4
19	700	2
20	99	2
20	105	2
20	199	22
20	200	22
20	232	6
20	440	4
20	700	2
21	4	1
21	58	1
21	80	1
21	281	1
21	339	1
21	367	1
21	401	1
21	458	1
21	493	1
21	526	1
21	550	2
21	553	1
21	623	1
21	676	2
22	24	4
22	30	6
22	65	5
22	133	2
22	177	4
22	190	2
22	196	2
22	197	3
22	210	2
22	229	2
22	257	2
22	307	2
22	335	3
22	394	2
22	397	1
22	405	2
22	407	34
22	443	3
22	480	6
22	502	2
22	504	4
22	541	7
22	546	2
22	566	54
22	579	34
22	581	2
22	593	3
22	597	2
22	611	2
22	619	37
22	635	2
22	656	2
22	680	3
22	681	4
22	682	2
23	12	1
23	38	1
23	330	2
23	412	4
23	476	2
23	480	4
23	511	4
23	517	4
23	519	4
23	602	4
23	678	4
24	8	1
24	25	7
24	30	106
24	37	10
24	38	3
24	43	2
24	53	4
24	55	2
24	59	4
24	67	2
24	87	1
24	92	18
24	93	2
24	108	2
24	116	3
24	132	2
24	133	17
24	136	23
24	156	11
24	161	4
24	162	2
24	168	4
24	177	62
24	180	3
24	183	2
24	190	35
24	192	4
24	193	4
24	196	4
24	197	5
24	201	9
24	203	2
24	210	7
24	211	4
24	229	3
24	235	2
24	244	1
24	257	5
24	266	3
24	269	2
24	275	7
24	279	2
24	295	1
24	298	2
24	300	2
24	305	1
24	306	1
24	307	7
24	312	2
24	315	2
24	326	2
24	329	1
24	330	9
24	335	10
24	336	24
24	344	3
24	346	2
24	351	2
24	357	3
24	371	2
24	383	2
24	384	3
24	394	5
24	395	3
24	404	2
24	405	3
24	406	2
24	407	3
24	412	24
24	423	2
24	429	2
24	443	8
24	452	9
24	462	4
24	463	2
24	466	2
24	470	6
24	473	3
24	474	8
24	476	22
24	480	148
24	481	1
24	490	3
24	497	1
24	500	1
24	502	5
24	504	24
24	511	25
24	517	14
24	519	45
24	520	2
24	523	4
24	528	3
24	541	9
24	546	2
24	558	37
24	566	16
24	574	1
24	576	9
24	579	3
24	586	4
24	593	35
24	594	2
24	596	30
24	597	49
24	598	2
24	605	21
24	616	17
24	619	4
24	620	2
24	621	3
24	628	1
24	631	2
24	634	2
24	635	1
24	650	11
24	656	5
24	666	4
24	668	23
24	679	19
24	680	8
24	681	77
24	682	4
24	691	2
24	692	1
24	696	18
24	699	22
25	8	2
25	11	2
25	18	2
25	23	1
25	28	25
25	32	2
25	37	9
25	38	4
25	43	6
25	45	7
25	49	4
25	66	1
25	67	1
25	68	1
25	69	1
25	75	2
25	82	2
25	87	4
25	94	5
25	103	2
25	116	5
25	138	6
25	166	1
25	167	1
25	168	9
25	171	1
25	201	16
25	223	2
25	230	4
25	233	3
25	235	11
25	254	2
25	263	21
25	275	4
25	278	4
25	281	4
25	306	5
25	330	6
25	367	7
25	384	13
25	403	1
25	412	28
25	416	2
25	421	1
25	452	17
25	458	7
25	473	7
25	474	26
25	475	2
25	476	6
25	480	8
25	482	3
25	490	12
25	494	5
25	497	9
25	500	7
25	504	2
25	505	5
25	506	1
25	511	19
25	512	9
25	517	15
25	519	22
25	523	9
25	524	1
25	530	2
25	535	1
25	540	2
25	551	5
25	593	1
25	602	1
25	604	7
25	612	2
25	616	1
25	631	1
25	658	2
25	665	11
25	666	9
25	673	1
25	677	4
25	678	1
25	681	2
25	703	2
26	36	4
26	61	1
26	101	4
26	139	2
26	156	11
26	159	11
26	161	4
26	162	10
26	163	6
26	165	6
26	187	31
26	189	2
26	282	7
26	315	16
26	324	1
26	329	1
26	365	2
26	371	20
26	372	49
26	392	2
26	393	7
26	411	56
26	442	4
26	447	5
26	516	3
26	522	2
26	554	11
26	634	4
26	648	5
26	652	4
26	675	8
27	98	1
27	144	6
27	156	9
27	246	6
27	376	3
27	434	5
27	487	2
27	488	2
27	510	1
27	585	9
27	590	6
27	688	3
27	692	3
28	45	3
28	66	2
28	67	6
28	68	4
28	69	3
28	82	4
28	94	7
28	103	2
28	116	6
28	130	4
28	138	5
28	166	2
28	167	2
28	168	10
28	171	2
28	201	20
28	223	2
28	230	4
28	254	2
28	263	28
28	278	4
28	305	2
28	306	3
28	331	5
28	383	10
28	384	13
28	400	3
28	403	4
28	412	29
28	452	23
28	473	6
28	474	33
28	482	2
28	497	7
28	500	5
28	506	2
28	511	4
28	512	27
28	523	10
28	530	2
28	535	4
28	612	2
28	631	6
28	665	8
28	666	11
28	673	2
29	25	2
29	32	4
29	37	3
29	38	1
29	40	4
29	42	2
29	43	66
29	44	3
29	45	2
29	48	2
29	49	27
29	50	10
29	58	2
29	60	26
29	67	2
29	75	4
29	79	10
29	82	1
29	83	6
29	84	3
29	86	2
29	87	101
29	91	5
29	113	2
29	116	1
29	119	2
29	120	4
29	123	14
29	134	12
29	142	4
29	168	4
29	171	2
29	176	4
29	178	3
29	182	28
29	184	2
29	186	28
29	201	7
29	202	20
29	213	13
29	220	16
29	224	1
29	230	2
29	231	6
29	233	38
29	235	187
29	236	6
29	237	2
29	238	4
29	243	4
29	247	3
29	249	2
29	253	5
29	258	4
29	259	2
29	263	4
29	264	2
29	265	3
29	267	2
29	268	9
29	270	6
29	275	5
29	281	18
29	283	5
29	284	9
29	299	2
29	302	10
29	303	9
29	309	2
29	316	2
29	330	3
29	350	3
29	353	3
29	357	2
29	366	4
29	367	116
29	370	6
29	374	5
29	380	8
29	381	2
29	383	1
29	384	6
29	396	4
29	412	15
29	415	26
29	416	7
29	420	2
29	421	15
29	426	3
29	427	48
29	430	4
29	433	3
29	437	2
29	451	6
29	452	3
29	457	4
29	458	86
[truncated: 20,106 more rows]
